# Supplementary material for: Sweet Immunity: Inulin Boosts Resistance of Lettuce (Lactuca sativa) against Grey Mold (Botrytis cinerea) in an Ethylene-Dependent Manner
Source: Int J Mol Sci. 2019 Feb 28;20(5):1052. doi: 10.3390/ijms20051052 (PMC6429215; doi:10.3390/ijms20051052)
Supplement: Supplementary file 1 [file ijms-20-01052-s001.zip]

Archive with 5 entries (5 files):
- Figure_S1.pdf
- Figure_S2.pdf
- Figure_S3.pdf
- Figure_S4.pdf
- Figure_S5.pdf
